# Supplementary material for: Adaptive, Iterative, Long-Term Personalized Therapy Management in a Case of Stage IV Refractory NSCLC
Source: J Pers Med. 2019 Jul 5;9(3):34. doi: 10.3390/jpm9030034 (PMC6789881; doi:10.3390/jpm9030034)
Supplement: Supplementary file 1 [file jpm-09-00034-s001.zip]

Archive with 5 entries (5 files):
- Supplementary Figure S1A.TIF
- Supplementary Figure S1B.TIF
- Supplementary Figure S1C.TIF
- Supplementary Figure S1D.TIF
- Supplementary Table 1.docx
